# Supplementary material for: Designing tuberculosis elimination framework through participatory processes in Ethiopia: Results from stakeholders’ discussions
Source: PLoS One. 2025 Mar 10;20(3):e0318209. doi: 10.1371/journal.pone.0318209 (PMC11892823; doi:10.1371/journal.pone.0318209)
Supplement: S3 Table — Their names are coded, and the phone numbers are removed. In the excel, the sheet with ‘List_Boloso Bombe (BB)’ refers to ‘S3 Table BB. List of participants during the participatory discussion Boloso Bombe Study’; sheet with ‘List_Gedeb Hassassa (GH)’ refers to ‘S3 Table HH. List of participants during the participatory discussion Gedeb Hasasa woreda DeMONSTRATE TB Study Launching’; and the sheet with ‘List_ Jabi Tihnan (JT)’ refers to ‘S3 Table JT. List of participants during the participatory discussion: Jabi Tihnan Woreda/Finote Selam Study Launching’. (XLSX) [file pone.0318209.s003.xlsx]

## Sheet: List_Boloso Bombe 
	S3 Table BB. List of participants during the participatory discussionBoloso Bombe Study launching
	SN	FULL NAME_Code	OCCUPATION /TITLE/	ZONE	WOREDA/District
	1	PN19	TBF	Wolaita	Bombe
	2	PN18	Head of HC	Wolaita	Bombe
	3	PN17	TBF	Wolaita	Bombe
	4	PN16	Head	Wolaita	Bombe
	5	PN15	V/Head	Wolaita	Bombe
	6	PN14	TBF	Wolaita	Bombe
	7	PN13	CEO	Wolaita	Bombe
	8	PN12	TBF	Wolaita	Bombe
	9	PN11	ZHD Head	Wolaita	Sodo
	10	PN10	DPHP	Wolaita	Sodo
	11	PN9	DPHP	Wolaita	Sodo
	12	PN8	TBF	Hawassa	Hawassa
	13	PN7	Head	Wolaita	Bombe
	14	PN6	TBF	Wolaita	Bombe
	15	PN5	HC Head	Wolaita	Bombe
	16	PN4	TBF	Wolaita	Sodo
	17	PN3	TBF	Wolaita	Sodo
	18	PN2	TBF	Wolaita	Sodo
	19	PN1	TBF	Wolaita	Bombe
	20	PN0	Head	Wolaita	Bombe
	21	PN1	Head	Wolaita	Bombe

## Sheet: List_Gedeb Hassassa 
		S3 Table HH. List of participants during the participatory discussion Gedeb Assasa Woreda ETB Study Launching			2023-02-23
	SN	FULL NAME_Code	OCCUPATION /TITLE/	ZONE	WOREDA/District
	1	PN12	I/A/PHD	West Arsi	Hassasa
	2	PN11	TBF	West Arsi	Hassasa
	3	PN10	TBF	West Arsi	Hassasa
	4	PN9	PHCU	West Arsi	Hassasa
	5	PN8	CN	West Arsi	Hassasa
	6	PN7	PHCU	West Arsi	Hassasa
	7	PN6	PHCU	West Arsi	Hassasa
	8	PN5	TBF	West Arsi	Hasasa
	9	PN4	PHCU	West Arsi	Hassasa
	10	PN3	TBF	West Arsi	Hassasa
	11	PN2	PHCU	West Arsi	Hasassa
	12	PN1	PHCU	West Arsi	Hassasa
	13	PN0	PHCU	West Arsi	Hassasa
	14	PN1	PHCU	West Arsi	Hassasa
	15	PN2	Driver	West Arsi	Hassaa
	16	PN3	Team leader	West Arsi	Hassasa
	17	PN4	ZTF	West Arsi	Hassasa
	18	PN5	PHCU	West Arsi	Huluko
	19	PN6	PHCU	West Arsi	Hasassa
	20	PN7	TBF	West Arsi	Nagale
	21	PN8	PHCU	West Arsi	Hassasa
	22	PN9	TBF	West Arsi	Hassasa
	23	PN10	Head	West Arsi	Hassasa
	24	PN11	TBF	West Arsi	Hassasa
	25	PN12	PHCU	West Arsi	Hassasa
	26	PN13	PHCu	West Arsi	Nagale
	27	PN14	TBF	West Arsi	Kubsa
	28	PN15	TBF	West Arsi	Hassasa
	29	PN16	HPCU	West Arsi	Hasasa
	30	PN17	PHCU	Oromia	Addis Ababa
	31	PN18	PHCU	West Arsi	Hassasa
	32	PN19	PHCU	West Arsi	Hassasa
	33	PN20	V/Head	West Arsi	Shashamane

## Sheet: List_ Jabi Tihnan
		S3 Table JT. List of participants during the participatory discussion:Jabi Tihnan Woreda/Finote Selam Study Launching			2023-02-27
	SN	FULL NAME_Code	OCCUPATION /TITLE/	ZONE	WOREDA/District
	1	PNN121	Head	W/Gojjam	Jabi
	2	PNN122	TBF	W/Gojjam	Jabi
	3	PNN123	CEO	W/Gojjam	F/selam
	4	PNN124	Head	W/Gojjam	Jabi
	5	PNN125	Driver	W/Gojjam	F/selam
	6	PN111	TBO	W/Gojjam	Jabi
	7	PN112	TBFP	W/Gojjam	F/selam
	8	PN113	TBO	W/Gojjam	F/selam City
	9	PN114	Head	W/Gojjam	F/selam
	10	PN115	HEFP	W/Gojjam	F/selam
	11	PN116	Head	W/Gojjam	Jabi
	12	PN117	HEFP	W/Gojjam	Jabi
	13	PN118	HEFP	W/Gojjam	Jabi
	14	PN119	TBFP	W/Gojjam	Jabi
	15	PN120	TBO	W/Gojjam	F/Selam
	16	PN121	Head	W/Gojjam	F/selam
	17	PN122	Head	W/Gojjam	Jabi
	18	PN123	HEFP	W/Gojjam	Jabi
	19	PN124	HEFP	W/Gojjam	Jabi
	20	PN125	Head	W/Gojjam	Jabi
	21	PN126	Head	W/Gojjam	Jabi
	22	PN127	Head	W/Gojjam	Jabi
	23	PN128	Head	W/Gojjam	Jabi
	24	PN129	HEFP	W/Gojjam	Jabi
	25	PN130	Head	W/Gojjam	Jabi
	26	PN131	TBFP	W/Gojjam	Jabi
	27	PN132	Head	W/Gojjam	Jabi
	28	PN133	HEO	W/Gojjam	F/selam
	29	PN134	TBFP	W/Gojjam	Jabi
	30	PN135	TBFP	W/Gojjam	F/selam
	31	PN136	TBFP	W/Gojjam	Jabi
	32	PN137	Head	W/Gojjam	Jabi
	33	PN138	V/Head	W/Gojjam	F/Selam
	34	PN139	Driver	W/Gojjam	F/Selam
	35	PN140	TBFP	W/Gojjam	Jabi
	36	PN141	HEFP	W/Gojjam	Jabi
	37	PN142	Head	W/Gojjam	Jabi
	38	PN143	Driver	W/Gojjam	Jabi
	39	PN144	Driver	W/Gojjam	F/selam
	40	PN145	TBFP	W/Gojjam	Jabi
	41	PN146	HEFP	W/Gojjam	Jabi
	42	PN147	Metron	W/Gojjam	F/selam
	43	PN148	HEFP	W/Gojjam	Jabi
	44	PN149	HEFP	W/Gojjam	Jabi
	45	PN150	TBFP	W/Gojjam	Jabi
	46	PN151	TBFP	W/Gojjam	Jabi
	47	PN152	HEFP	W/Gojjam	Jabi
	48	PN153	HEO	W/Gojjam	Jabi
	49	PN154	HEFP	W/Gojjam	Jabi
	50	PN155	TBFP	W/Gojjam	Jabi
	51	PN156	Facilitator	S/gondar	B/dar
	52	PN157	Facilitator	B/dar	B/dar
	53	PN158	Facilitator	W/gojjam	B/dar
	54	PN159	Facilitator	B/dar	B/dar
